# Supplementary material for: Cognitive Trajectories in Older Patients with Cancer Undergoing Radiotherapy—A Prospective Observational Study
Source: Curr Oncol. 2022 Jul 21;29(7):5164–78. doi: 10.3390/curroncol29070409 (PMC9317354; doi:10.3390/curroncol29070409)
Supplement: Supplementary file 1 [file curroncol-29-00409-s001.zip]

Archive with 1 entries (1 files):
- curroncol-1802381-supplementary.pdf
